# Supplementary material for: Self-management interventions for common long-term conditions in low- and middle-income countries: a synthesis of current evidence
Source: J Glob Health. 2025 May 23;15:04148. doi: 10.7189/jogh.15.04148 (PMC12099277; doi:10.7189/jogh.15.04148)
Supplement: Online Supplementary Document [file jogh-15-04148-s001.zip]

Archive with 2 entries (2 files):
- jogh-15-04148-s001.pdf
- jogh-15-04148-s002.xlsx
