# Supplementary material for: Self-management interventions for common long-term conditions in low- and middle-income countries: a synthesis of current evidence
Source: J Glob Health. 2025 May 23;15:04148. doi: 10.7189/jogh.15.04148 (PMC12099277; doi:10.7189/jogh.15.04148)
Supplement: Online Supplementary Document [file jogh-15-04148-s001.zip › jogh-15-04148-s002.xlsx]

## Sheet: Sheet1
1st Author, Year	Study Design	Screening (for all study types)			Quantitative randomised Controlled trials							Qualitative														Quantitative descriptive For Incidence or prevalence study without comparison group, Surveys and Case series							Mixed methods study
Study		Methodological Quality Appraisal MMAT tool
		Are there clear research questions? (Yes/No)	Do the collected data allow to address the research questions? (Yes/No)	Optional comments	Is randomization appropriately performed?	Are the groups comparable at baseline?	Are there complete outcome data?	Are outcome assessors blinded to the intervention provided?	Did the participants adhere to the assigned intervention?	Optional comments	Score %	Is the qualitative approach appropriate to answer the research question?	Are the qualitative data collection methods adequate to address the research question?	Are the findings adequately derived from the data?	Is the interpretation of results sufficiently substantiated by data?	Is there coherence between qualitative data sources, collection, analysis and interpretation?	Optional comments	Score %	Are the participants representative of the target population?	Are measurements appropriate regarding both the outcome and intervention (or exposure)?	Are there complete outcome data?	Are the confounders accounted for in the design and analysis?	During the study period, is the intervention administered (or exposure occurred) as intended?	Optional comments	Score %	Is the sampling strategy relevant to address the research question? (Yes/No)	Is the sample representative of the target population? (Yes/No)	Are the measurements appropriate? (Yes/No)	Is the risk of Nonresponse bias low? (Yes/No)	Is the statistical analysis appropriate to answer the research question? (Yes/No)	Optional comments	Score %	Is there an adequate rationale for using a mixed methods design to address the research question?	Are the different components of the study effectively integrated to answer the research question?	Are the outputs of the integration of qualitative and quantitative components adequately interpreted?	Are divergences and inconsistencies between quantitative and qualitative results adequately addressed?	Do the different components of the study adhere to the quality criteria of each tradition of the methods involved?	Optional comments	Score %
Almomani, 2021	Cross-sectional	Yes	Yes																Yes	Yes	Yes	No	Yes		0.8
Rahmatullah, 2021	Cross-sectional	Yes	Yes																No	Yes	Yes	Yes	Yes		0.8
Nazir, 2020	Randomized Controlled Trial	Yes	Yes		Yes	Yes	No	No	N/R		0.4
Farag Mohamed, 2021	Randomized Controlled Trial	Yes	Yes		Yes	Yes	Yes	No	Yes		0.8
Qu, 2019	Cross-sectional	Yes	Yes																Yes	No	Yes	Yes	Yes		0.8
Emara, 2021	Quasi-experimental Study	Yes	Yes																No	Yes	Yes	No	Yes		0.6
Pamungkas, 2022	Randomized Controlled Trial	Yes	Yes		Yes	No	Yes	N/R	N/R		0.4
Chu-Hong, 2015	Randomized Controlled Trial	Yes	Yes		Yes	Yes	Yes	No	Yes		0.8
Ahrari, 2021	Randomized Controlled Trial	Yes	Yes		Yes	Yes	Yes	No	Yes		0.8
Abraham, 2020	Randomized Controlled Trial	Yes	Yes		Yes	Yes	Yes	No	Yes		0.8
Thanh, 2021	Randomized Controlled Trial	Yes	Yes		Yes	Yes	Yes	N/R	N/R		0.6
Pienaar M., 2021	Randomized Controlled Trial	Yes	Yes		Yes	Yes	Yes	No	Yes		0.8
Adepu, 2021	Randomized Controlled Trial	Yes	Yes		N/R	Yes	Yes	N/R	N/R		0.4
Alaofe, 2021	Qualitative	Yes	Yes									Yes	Yes	Yes	Yes	Yes		1
Pamungkas, 2022	Qualitative	Yes	Yes									Yes	Yes	No	Yes	Yes		0.8
Saleh,2021	Cross-sectional	Yes	Yes																Yes	Yes	Yes	No	N/R		0.6
Gusty, 2022	Cross-sectional	Yes	Yes																No	Yes	Yes	No	Yes		0.6
Khosravizade, 2015	Quasi-experimental Study	Yes	Yes																No	Yes	No	No	N/R		0.2
Sari, 2022	Qualitative	Yes	Yes									Yes	Yes	Yes	Yes	Yes		1
Hussein,2021	Qualitative	Yes	Yes									Yes	Yes	N/R	N/R	Yes		0.6
Pamungkas, 2021	Qualitative	Yes	Yes									Yes	N/R	No	Yes	Yes		0.6
Tusubira, 2021	Qualitative	Yes	Yes									Yes	Yes	Yes	Yes	Yes		1
Omidi, 2018	Randomized Controlled Trial	Yes	Yes		Yes	Yes	Yes	Yes	N/R		0.8
Voloshyna, 2018	Randomized Controlled Trial	Yes	Yes		N/R	Yes	Yes	N/R	N/R		0.4
Hendricks, 2022	Randomized Controlled Trial	Yes	Yes		Yes	Yes	Yes	Yes	Yes		1
